# Supplementary material for: Low-frequency transmission and persistence of antimicrobial-resistant bacteria and genes from livestock to agricultural soil and crops through compost application
Source: PLoS One. 2024 May 21;19(5):e0301972. doi: 10.1371/journal.pone.0301972 (PMC11108225; doi:10.1371/journal.pone.0301972)
Supplement: S1 Table — (XLSX) [file pone.0301972.s001.xlsx]

## Sheet: S1 Table
S1 Table. Sample collection
(n)	pre	0 day	7 day	28 day	60 day	100 day	160 day
Soil	6	6	6	6	6	6	6
Cattle feces	6
Solid composts	6
Liquid composts	1
Corns						each 6 (divided into leaves and roots)	each 6 (divided into ediblle parts and roots)
