# Supplementary material for: Low-frequency transmission and persistence of antimicrobial-resistant bacteria and genes from livestock to agricultural soil and crops through compost application
Source: PLoS One. 2024 May 21;19(5):e0301972. doi: 10.1371/journal.pone.0301972 (PMC11108225; doi:10.1371/journal.pone.0301972)
Supplement: S2 Table — (XLSX) [file pone.0301972.s002.xlsx]

## Sheet: S2 Table
S2 Table. Primers for quantitative PCR
Target genes	Prime name	Sequence	Annealing tempature (℃)	Amplicon size (bp)	Reference
blaTEM	TEM-RT-F	GCKGCCAACTTACTTCTGACAACG	55	247	[23]
	TEM-RT-R	CTTTATCCGCCTCCATCCAGTCTA
blaCTX-M	blaCTX-M-rt-f	ATTCCRGGCGAYCCGCGTGATACC	62	227
	blaCTX-M-rt r	ACCGCGATATCGTTGGTGGTGCCAT
blaSHV	blaSHV-rt-f	CGCTTTCCCATGATGAGCACCTTT	60	110
	blaSHV-rt-r	TCCTGCTGGCGATAGTGGATCTTT
uidA	Uida 405 F	CAACGAACTGAACTGGCAGA	55	121
	Uida 405 R	CATTACGCTGCGATGGAT
