# Supplementary material for: Low-frequency transmission and persistence of antimicrobial-resistant bacteria and genes from livestock to agricultural soil and crops through compost application
Source: PLoS One. 2024 May 21;19(5):e0301972. doi: 10.1371/journal.pone.0301972 (PMC11108225; doi:10.1371/journal.pone.0301972)
Supplement: S3 Table — (XLSX) [file pone.0301972.s003.xlsx]

## Sheet: S3 Table
S3 Table. Number of colonies forming unit
		Soil								Corn					Compost
(log10 CFU g-1)		pre	0day	7day	28day	60day	100day	160day		Leaf 100day	Root 100day	Edible part 160day	Root 160day		Cattle feces	Solid compost	Liquid compost
E. coli	point 1	ND	ND	1.60206	1	ND	ND	1.60206		ND	ND	ND	ND		4.77815	ND	2.77815
	point 2	ND	ND	ND	ND	ND	ND	ND		ND	ND	ND	ND		4.02119	ND
	point 3	ND	ND	0.986772	ND	ND	ND	0.30103		ND	ND	ND	ND		3	ND
	point 4	ND	2.17609	ND	2.02119	ND	ND	ND		ND	ND	ND	ND		6.07918	ND
	point 5	ND	2	1	ND	ND	ND	0.30103		ND	ND	ND	ND		5	ND
	point 6	ND	ND	ND	0.612784	ND	ND	1		ND	ND	ND	ND		3.47712	ND
	Avarage	ND	0.696015	0.598139	0.605662	ND	ND	0.53402		ND	ND	ND	ND		4.39261	ND	2.77815
Coliforms excluding E. coli	point 1	3.23045	3.21219	2.91645	3.33244	2.33244	2.6721	3.14922		6.29003	6.43933	6.30103	6.90309		2.77815	4.77815	0.716003
	point 2	2	3.53148	1.02531	3.3075	1.87506	2.17609	3.70757		6.0607	5.17609	3.5172	7.60206		4.3927	4
	point 3	3.36173	3.69108	2.65801	2.72428	1.90309	3.16435	3.87737		5.31175	6.33244	3.90687	6.47712		2	3.61278
	point 4	1.60206	3.08636	2.62325	2.72428	2.99564	2.04139	2.75587		6.44716	5.41497	1.69897	6.27875		2.8451	5.44716
	point 5	3.59106	5.34242	4.42732	3.50037	2.63347	3.49415	3.92221		6.16137	5.47712	3.85974	6.90309		2.30103	4.8451
	point 6	2.8451	4.37475	3.50786	3.90309	3.40909	1.90309	2.97313		3.83696	6.45484	3.54407	4.90309		2.30103	4.60206
	Avarage	2.77173	3.87305	2.8597	3.24866	2.5248	2.5752	3.39756		5.68466	5.88247	3.80465	6.5112		2.76967	4.54754	0.716003
β-lactam-resistant E. coli	point 1	ND	ND	ND	ND	ND	ND	ND		ND	ND	ND	ND		3.11394	ND	ND
	point 2	ND	ND	ND	ND	ND	ND	ND		ND	ND	ND	ND		2	ND
	point 3	ND	ND	ND	ND	ND	ND	ND		ND	ND	ND	ND		ND	ND
	point 4	ND	ND	ND	ND	ND	ND	ND		ND	ND	ND	ND		2.8451	ND
	point 5	ND	ND	ND	ND	ND	ND	ND		ND	ND	ND	ND		3.72428	ND
	point 6	ND	2.30103	ND	ND	ND	ND	ND		ND	ND	ND	ND		ND	ND
	Avarage	ND	0.383505	ND	ND	ND	ND	ND		ND	ND	ND	ND		1.94722	ND	ND
β-lactam-resistant coliforms excluding E. coli	point 1	ND	ND	0.477121	3	0.30103	0.477121	2.43505		ND	ND	3.01703	ND		2.8451	ND	2.30103
	point 2	ND	ND	ND	ND	1	ND	1.95856		ND	3.76118	2.70757	ND		4.27184	3.5563
	point 3	ND	ND	ND	2.49554	0.30103	ND	1.80956		ND	ND	1.8451	1		ND	2.13033
	point 4	1	ND	ND	0.924279	0.477121	ND	1.67578		ND	2.32222	0	1.60206		2.77815	2.60206
	point 5	1	3.3075	1.3483	1.30103	0.60206	ND	1.67578		1.47712	2.70757	1.69897	2.4624		ND	ND
	point 6	ND	ND	1.47712	0.30103	2.5682	ND	2.14613		0	1.60206	0	3.07555		ND	ND
	Avarage	0.333333	0.551249	0.550425	1.33698	0.874907	0.0795202	1.95014		0.246187	1.73217	1.54478	1.35667		1.64918	1.38145	2.30103
ND: not detected
