# Supplementary material for: Low-frequency transmission and persistence of antimicrobial-resistant bacteria and genes from livestock to agricultural soil and crops through compost application
Source: PLoS One. 2024 May 21;19(5):e0301972. doi: 10.1371/journal.pone.0301972 (PMC11108225; doi:10.1371/journal.pone.0301972)
Supplement: S4 Table — (XLSX) [file pone.0301972.s004.xlsx]

## Sheet: S4 Table
S4 Table. Copies number of genes by qPCR
		Soil								Corn					Compost
(log10 copies g-1)		pre	0day	7day	28day	60day	100day	160day		Leaf 100day	Root 100day	Edible part 160day	Root 160day		Cattle feces	Solid compost	Liquid compost
blaTEM	point 1	ND	3.64013	4.0693	4.52134	ND	ND	ND		ND	ND	ND	ND		5.29701	8.28185	4.25399	2.77815
	point 2	ND	3.98488	ND	ND	4.40173	ND	ND		ND	ND	ND	ND		5.23721	3.50646
	point 3	ND	ND	ND	ND	4.1467	3.50294	ND		3.53812	ND	ND	3.44666		4.66205	4.19594
	point 4	ND	3.83361	3.89517	ND	3.7914	ND	ND		ND	4.29444	ND	ND		4.97513	ND
	point 5	ND	ND	ND	ND	ND	3.65948	ND		ND	4.01126	ND	ND		4.60401	3.58385
	point 6	ND	3.88814	ND	ND	3.54164	ND	3.45193		ND	ND	ND	ND		ND	4.47385
	Avarage	ND	2.55779	1.32741	0.753557	2.64691	1.19374	0.575322		0.589686	1.38428	ND	ND		4.12924	4.00699	4.25399	2.77815
blaCTX-M	point 1	ND	3.13058	2.66701	ND	ND	3.23509	ND		ND	2.75812	ND	ND		5.29838	8.50049	2.75544	0.716003
	point 2	ND	2.9966	2.77687	3.04483	2.94301	ND	2.63754		ND	2.50088	ND	ND		5.86377	3.38514
	point 3	ND	3.36639	2.59198	2.84922	3.0234	3.16542	3.21097		ND	2.84654	ND	3.02072		2.66165	ND
	point 4	2.63754	3.47625	2.78759	2.82243	3.14398	3.06627	2.81439		ND	ND	ND	ND		7.6457	8.89171
	point 5	ND	3.08503	2.57858	2.76884	3.05019	3.11986	2.67505		ND	2.92157	ND	ND		2.67237	3.2592
	point 6	2.5759	3.41462	2.85994	3.12254	3.01804	2.76884	2.85726		ND	ND	ND	ND		ND	3.19221
	Avarage	0.868907	3.24491	2.71033	2.43464	2.52977	2.55925	2.36587		ND	1.83785	ND	0.503453		4.02364	4.53813	2.75544	0.716003
blaSHV	point 1	ND	ND	ND	ND	ND	ND	ND		ND	ND	ND	ND		ND	3.39604	ND
	point 2	ND	ND	ND	ND	ND	ND	ND		ND	ND	ND	ND		ND	ND
	point 3	ND	ND	ND	ND	ND	ND	ND		ND	ND	ND	ND		ND	ND
	point 4	ND	ND	ND	ND	ND	ND	ND		ND	ND	ND	ND		ND	ND
	point 5	ND	ND	ND	ND	ND	ND	ND		ND	ND	ND	ND		ND	ND
	point 6	ND	ND	ND	ND	ND	ND	ND		ND	ND	ND	ND		ND	ND
	Avarage	ND	ND	ND	ND	ND	ND	ND		ND	ND	ND	ND		ND	0.566007	ND
uidA	point 1	ND	3.38487	3.26139	3.45769	0	2.85614	2.79282		ND	ND	ND	ND		4.60378	2.99228	4.04656	2.30103
	point 2	ND	3.90409	2.86248	2.80549	2.91946	2.8973	3.00495		ND	ND	ND	ND		9.57441	ND
	point 3	ND	ND	ND	ND	ND	ND	3.03661		ND	ND	ND	ND		3.63498	ND
	point 4	ND	3.64765	ND	2.82765	ND	ND	ND		ND	3.44186	ND	ND		9.92267	ND
	point 5	2.86881	2.87197	2.86564	ND	2.79282	ND	ND		ND	2.85298	ND	2.80865		4.56579	ND
	point 6	ND	ND	2.97329	ND	2.81182	3.32155	ND		3.09993	3.04927	ND	ND		3.92626	ND
	Avarage	0.478135	2.30143	1.9938	1.51514	1.42069	1.5125	1.4724		0.516655	1.55735	ND	0.468109		6.03798	0.498714	4.04656	2.30103
ND: not detected
