# Supplementary material for: Low-frequency transmission and persistence of antimicrobial-resistant bacteria and genes from livestock to agricultural soil and crops through compost application
Source: PLoS One. 2024 May 21;19(5):e0301972. doi: 10.1371/journal.pone.0301972 (PMC11108225; doi:10.1371/journal.pone.0301972)
Supplement: S5 Table — (XLSX) [file pone.0301972.s005.xlsx]

## Sheet: S5 Table
S5 Table. Characterization of bla-positive β-lactam-resistant Escherichia
sampling day	sample	sampleNo	strain No	species	Minimum inhibitory concentration (μg/mL)							antimicrobial resistance genes
					ampicillin	cefazolin	cefotaxime	tetracycline	nalidixic acid	ciprofloxacin	gentamycin
pre	cattle feces	F1	F1-4	Escherichia coli	>128	>128	>128	1	2	<0.125	2	blaCTX-M-2, dfrA12, sul1, aadA2
pre	cattle feces	F1	F1-7	Escherichia fergusonii	>128	2	<0.5	64	4	<0.125	1	blaTEM, tetA, sul2, dfrA14, aph(3'')-Ib, aph(6)-Id
pre	cattle feces	F1	F1-8	Escherichia coli	>128	2	<0.5	64	>128	8	0.5	blaTEM, floR, tetA, sul2, dfrA14, aph(3'')-Ib, aph(6)-Id
pre	cattle feces	F2	F2-4	Escherichia coli	>128	>128	>128	1	2	<0.125	2	blaCTX-M-2, dfrA12, sul1, aadA2
pre	cattle feces	F2	F2-7	Escherichia fergusonii	>128	2	<0.5	128	4	<0.125	1	blaTEM, tetA, sul2, dfrA14, aph(3'')-Ib, aph(6)-Id
pre	cattle feces	F3	F3-4	Escherichia fergusonii	>128	2	<0.5	64	4	<0.125	1	blaTEM, tetA, sul2, dfrA14, aph(3'')-Ib, aph(6)-Id
pre	cattle feces	F4	F4-4	Escherichia coli	>128	>128	>128	1	2	<0.125	2	blaCTX-M-2, dfrA12, sul1, aadA2
pre	cattle feces	F5	F5-4	Escherichia coli	>128	16	0.5	4	4	<0.125	2	blaTEM
pre	cattle feces	F3	F3-4E	Escherichia coli	>128	>128	>128	2	2	<0.125	1	blaCTX-M-2, dfrA12, sul1, aadA2
pre	cattle feces	F3	F3-6E	Escherichia coli	>128	8	<0.5	2	4	<0.125	2	blaTEM
pre	liquid compost	T1	T1-4	Escherichia fergusonii	>128	2	<0.5	64	4	<0.125	1	blaTEM, tetA, sul2, dfrA14, aph(3'')-Ib, aph(6)-Id
pre	liquid compost	T1	T1-4E	Escherichia coli	>128	>128	128	2	4	<0.125	1	blaCTX-M-2, dfrA12, sul1, aadA2
pre	soil	S1	S1-4E	Escherichia fergusonii	>128	2	<0.5	>128	16	0.5	2	blaTEM, aadA2b, qnrS13, tetA
pre	soil	S1	S1-6E	Escherichia fergusonii	>128	4	<0.5	>128	16	0.5	2	blaTEM, aadA2b, qnrS13, tetA
0day	soil	S7	S7-4E	Escherichia fergusonii	>128	2	<0.5	64	4	<0.125	1	blaTEM, tetA, sul2, dfrA14, aph(3'')-Ib, aph(6)-Id
0day	soil	S10	S10-5E	Escherichia fergusonii	>128	2	<0.5	64	2	<0.125	1	blaTEM, tetA, sul2, dfrA14, aph(3'')-Ib, aph(6)-Id
0day	soil	S11	S11-4E	Escherichia coli	>128	>128	>128	2	2	<0.125	1	blaCTX-M-2, dfrA12, sul1, aadA2
7day	soil	S13	S13-4E	Escherichia coli	>128	>128	128	2	2	<0.125	1	blaCTX-M-2, dfrA12, sul1, aadA2
