# Supplementary material for: Low-frequency transmission and persistence of antimicrobial-resistant bacteria and genes from livestock to agricultural soil and crops through compost application
Source: PLoS One. 2024 May 21;19(5):e0301972. doi: 10.1371/journal.pone.0301972 (PMC11108225; doi:10.1371/journal.pone.0301972)
Supplement: S6 Table — (XLSX) [file pone.0301972.s006.xlsx]

## Sheet: S6 Table
S6 Table. Sequence statistics of whole-genome sequence of bla-positive β-lactam-resistant Escherichia
Isolate	Species	Genome Size	Contig	N50	Coverage	Completeness	Contamination	Accession no.
F1-4	Escherichia coli	4800257	351	29712	543x	0.9674	0.0268	SAMD00518796
F1-7	Escherichia fergusonii	4266403	331	25155	611x	0.903	0.0301	SAMD00518797
F1-8	Escherichia coli	4356627	322	28033	634x	0.9735	0.0127	SAMD00518798
F2-4	Escherichia coli	4803139	345	27442	540x	0.9359	0.0559	SAMD00518799
F2-7	Escherichia fergusonii	4254546	356	21527	462x	0.9042	0.0299	SAMD00518800
F3-4	Escherichia fergusonii	4266839	339	22610	527x	0.9017	0.0307	SAMD00518801
F4-4	Escherichia coli	4756371	406	26113	502x	0.9678	0.027	SAMD00518802
F5-4	Escherichia coli	4675839	339	26115	411x	0.9303	0.0385	SAMD00518803
F3-4E	Escherichia coli	4817279	337	31260	373x	0.971	0.0286	SAMD00518804
F3-6E	Escherichia coli	4672727	358	25814	376x	0.9243	0.0415	SAMD00518805
T1-4	Escherichia fergusonii	4252811	359	22664	511x	0.9003	0.0304	SAMD00518806
T1-4E	Escherichia coli	4807279	330	32342	534x	0.9696	0.0277	SAMD00518807
S1-4E	Escherichia fergusonii	4295380	365	24252	285x	0.907	0.0199	SAMD00518808
S1-6E	Escherichia fergusonii	4330407	323	26358	440x	0.9094	0.0178	SAMD00518809
S7-4E	Escherichia fergusonii	4297473	293	27272	453x	0.9119	0.0314	SAMD00518810
S10-5E	Escherichia fergusonii	4284645	293	27346	495x	0.9091	0.0295	SAMD00518811
S11-4E	Escherichia coli	4827176	311	34464	461x	0.9701	0.0279	SAMD00518812
S13-4E	Escherichia coli	4845407	332	32280	446x	0.9722	0.0279	SAMD00518813
